# Supplementary material for: Development of a comparative genomic fingerprinting assay for rapid and high resolution genotyping of Arcobacter butzleri
Source: BMC Microbiol. 2015 May 7;15:94. doi: 10.1186/s12866-015-0426-4 (PMC4424573; doi:10.1186/s12866-015-0426-4)
Supplement: Additional file 1: — Cluster analysis of A. butzleri strains ( n =12) by multilocus sequence typing, amplified fragment length polymorphism, and comparative genomic fingerprinting. [file 12866_2015_426_MOESM1_ESM.xlsx]

## Sheet: A) in silico MLST, AFLP, CGF
				MLST										STRAIN INFO
Strain	Isolate ID	AFLP clade	CGF clade	aspA	atpA	glnA	gltA	glyA	pgm	tkt	ST	CC	Comments	Sample Type 1	Sample Type 2	Location	Date
Y0339 (L353)	17	1	4	23	7	11	11	221	87	178			New ST; 4/7 matches with ST387 (aspA, atpA, glyA)	horse feces 1	animal feces	Diamond City, AB, CA	2009-02-07
W4979 (L355)	40	7		15	66	124	37	178	2	6			New ST; 2/7 matches with ST27 (aspA, atpA, glnA, glyA, tkt)	Lethbridge raw sewage 6	sewage	Lethbridge, AB, CA	2009-08-03
B0125 (L348)	64	8	13	23	7	34	19	176	76	51			New ST; 4/7 matches with ST87 (aspA, atpA, glyA)	Old man river 3	surface water	Oldman river, AB, CA	2008-07-05
7h1h	68			150	4	1	122	220	194	52			New ST; 6/7 matches with ST303 and ST347 (glyA)	7h1h	reference strain 7h1h
B3515 (L352)	69	9	14	4	133	1	15	346	102	6			New ST; 3/7 matches with ST177 (aspA, atpA, glyA, pgm)	diarrheic human 3	human stool	Lethbridge, AB, CA	27/04/2009
Y0661 (L354)	82	3	17	4	4	4	4	139	4	89	18		ST18	pig feces 3	animal feces	Lethbridge, AB, CA	2009-12-08
B1139 (L349)	100	3	21	14	45	128	55	47	17	50			New ST; 2/7 matches with ST62 (atpA, glnA, glyA, pgm, tkt)	diarrheic human 1	human stool	Blairmore, AB, CA	30/07/2008
JV22_Abutz	109			3	17	16	20	NEW (2 mismatches to glyA-25)	231	7			New ST; 5/7 matches with ST12 (glyA, pgm)	JV22	reference strain JV22
RM4018_Abutz	138			1	1	1	1	1	1	1	1		ST1	RM4018	reference strain RM4018
B3201 (L351)	149	2	31	209	15	15	48	169	74	86			New ST; 4/7 matches with ST170 (aspA, glyA, tkt)	Non-diarrheic human 1	human stool	Lethbridge, AB, CA	2009-01-04
B1981 (L350)	151	2	31	209	15	15	48	169	74	86			New ST; 4/7 matches with ST170 (aspA, glyA, tkt)	Non-diarrheic human 1	human stool	Lethbridge, AB, CA	30/09/2008
ED1_Abutz	154			55	37	32	40	71	57	32			New ST; 5/6 matches with ST142 (aspA)	ED-1	reference strain ED-1
			Distinct alleles	9	9	9	11	11	11	10
	PUBLIC WGS STRAIN
	WGS STRAIN SEQUENCED IN THIS STUDY
A) Results of in silico MLST, AFLP, and CGF for the 12 WGS strains included in this study. Strains highlighted in yellow were newly sequenced by our group, those in dark green were publicly available. AFLP: clade information was not available for the four public WGS strains (68, 109, 128, 154). CGF: clade information was unavailable for five strains (40, 68, 109, 128, 154) since these were not pa…

## Sheet: B) AFLP vs MLST
								MLST
						AFLP clade	Isolate ID	aspA	atpA	glnA	gltA	glyA	pgm	tkt	ST	CC	Comments
1						1	121
2						1	17	23	7	11	11	221	87	178			New ST; 4/7 matches with ST387 (difft aspA, atpA, glyA)
3						2	151	209	15	15	48	169	74	86			New ST; 4/7 matches with ST170 (difft aspA, glyA, tkt)
4						2	150
5						2	149	209	15	15	48	169	74	86			New ST; 4/7 matches with ST170 (difft aspA, glyA, tkt)
6						3	56
7						3	82	4	4	4	4	139	4	89	18		ST18
8						3	B0113
9						3	B0132
10						3	88
11						3	100	14	45	128	55	47	17	50			New ST; 2/7 matches with ST62 (difft atpA, glnA, glyA, pgm, tkt)
12						4	147
13						5	B1140
14						5	51
15						6	25
16						7	40	15	66	124	37	178	2	6			New ST; 2/7 matches with ST27 (difft aspA, atpA, glnA, glyA, tkt)
17						8	64	23	7	34	19	176	76	51			New ST; 4/7 matches with ST87 (difft aspA, atpA, glyA)
18						9	69	4	133	1	15	346	102	6			New ST; 3/7 matches with ST177 (difft aspA, atpA, glyA, pgm)
19						10	123
20						11	30
21						12	141
22						13	B0117
								WGS STRAIN SEQUENCED IN THIS STUDY
B) Results of AFLP for 22 strains analyzed prior to the selection of strains for whole-genome sequencing. AFLP clades (highlighted in grey) were defined using an 85% similarity threshold (shown in orange). Strains highlighted in yellow were selected for WGS and MLST profiles were derived in silicofrom the WGS data. Sequence Type (ST) or Clonal Complex (CC) information was unavailable for all but …

## Sheet: C) CGF vs MLST
	CGF																	MLST										Strain info
													ID	Source	CGF Clade	Isolate ID	AFLP Clade	aspA	atpA	glnA	gltA	glyA	pgm	tkt	ST	CC	Comments	Strain	Sample Type 1	Sample Type 2	Location	Date
																1												B0131	Fort Macleod raw sewage 1	sewage	Fort Macleod, AB, CA	2008-07-05
																2												B0109	Lethbridge sewage pre-irradiation 2	sewage	Lethbridge, AB, CA	2008-07-05
																3												W3015	Battersea drainage 2	surface water	Battersea drainage, AB, CA	2008-07-09
																4												B0239	diarrheic human 5	human stool	Lethbridge, AB, CA	2008-08-05
																5												B0145	Lethbridge sewage post-irradiation 8	sewage	Lethbridge, AB, CA	2008-07-05
																6												B0136	Lethbridge raw sewage 1	sewage	Lethbridge, AB, CA	2008-07-05
																7												B0144	Lethbridge sewage post-irradiation 8	sewage	Lethbridge, AB, CA	2008-07-05
																8												B0143	Lethbridge sewage post-irradiation 8	sewage	Lethbridge, AB, CA	2008-07-05
																9												B0222	diarrheic human 5	human stool	Lethbridge, AB, CA	2008-08-05
																10												B0146	Lethbridge sewage post-irradiation 8	sewage	Lethbridge, AB, CA	2008-07-05
																11												B1946	diarrheic human 2	human stool	Lethbridge, AB, CA	26/10/2008
																12												B0096	Old man river 3	surface water	Oldman river, AB, CA	2008-07-05
																13												W2027	Nation river	surface water	Nation river, ON, CA	29/06/2008
																14												W0069	Old Man river 1	surface water	Oldman river, AB, CA	13/05/2008
																15												W0037	Old Man river 1	surface water	Oldman river, AB, CA	13/05/2008
																16												Y0346	horse feces 2	animal feces	Diamond City, AB, CA	2009-02-07
																17	1	23	7	11	11	221	87	178			New ST; 4/7 matches with ST387 (difft aspA, atpA, glyA)	Y0339 (L353)	horse feces 1	animal feces	Diamond City, AB, CA	2009-02-07
																18												Y0348	horse feces 1	animal feces	Diamond City, AB, CA	2009-02-07
																19												B0116	Fort Macleod raw sewage 3	sewage	Fort Macleod, AB, CA	14/05/2008
																20												W0026	Lethbridge sewage post-irradiation 7	sewage	Lethbridge, AB, CA	2008-06-05
																21												W0141	Lethbridge sewage pre-irradiation 3	sewage	Lethbridge, AB, CA	20/05/2008
																22												W0175	Lethbridge sewage post-irradiation 9	sewage	Lethbridge, AB, CA	20/05/2008
																23												B1955	diarrheic human 2	human stool	Lethbridge, AB, CA	26/10/2008
																24												B1941	diarrheic human 2	human stool	Lethbridge, AB, CA	26/10/2008
																25												B1973	diarrheic human 2	human stool	Lethbridge, AB, CA	26/10/2008
																26												B1945	diarrheic human 2	human stool	Lethbridge, AB, CA	26/10/2008
																27												B1921	diarrheic human 2	human stool	Lethbridge, AB, CA	26/10/2008
																28												B1922	diarrheic human 2	human stool	Lethbridge, AB, CA	26/10/2008
																29												B1949	diarrheic human 8	human stool	Pincher Creek, AB, CA	25/10/2008
																30												B1951	diarrheic human 10	human stool	Magrath, AB, CA	28/10/2008
																31												B1975	diarrheic human 2	human stool	Lethbridge, AB, CA	26/10/2008
																32												B1947	diarrheic human 2	human stool	Lethbridge, AB, CA	26/10/2008
																33												B1930	diarrheic human 2	human stool	Lethbridge, AB, CA	26/10/2008
																34												B1953	diarrheic human 9	human stool	Lethbridge, AB, CA	24/10/2008
																35												W0196	Lethbridge sewage pre-irradiation 3	sewage	Lethbridge, AB, CA	20/05/2008
																36												B1974	diarrheic human 2	human stool	Lethbridge, AB, CA	26/10/2008
																37												B1952	diarrheic human 9	human stool	Lethbridge, AB, CA	24/10/2008
																38												B1954	diarrheic human 2	human stool	Lethbridge, AB, CA	26/10/2008
																39												W0312	Lethbridge raw sewage 3	sewage	Lethbridge, AB, CA	27/05/2008
																40	7	15	66	124	37	178	2	6			New ST; 2/7 matches with ST27 (difft aspA, atpA, glnA, glyA, tkt)	W4979 (L355)	Lethbridge raw sewage 6	sewage	Lethbridge, AB, CA	2009-08-03
																41												Y0136	pig feces 1	animal feces	Lethbridge, AB, CA	13/06/2009
																42												Y0131	pig feces 1	animal feces	Lethbridge, AB, CA	13/06/2009
																43												W0047	Lethbridge sewage pre-irradiation 1	sewage	Lethbridge, AB, CA	2008-06-05
																44												W0349	Lethbridge sewage pre-irradiation 4	sewage	Lethbridge, AB, CA	27/05/2008
																45												B0049	Old man river 3	surface water	Oldman river, AB, CA	2008-07-05
																46												W0216	St Mary river 1	surface water	St. Mary river , AB, CA	27/05/2008
																47												W0215	St Mary river 1	surface water	St. Mary river , AB, CA	27/05/2008
																48												W0433	St Mary river 1	surface water	St. Mary river , AB, CA	27/05/2008
																49												W0481	St Mary river 1	surface water	St. Mary river , AB, CA	27/05/2008
																50												B0190	diarrheic human 5	human stool	Lethbridge, AB, CA	2008-08-05
																51												B0188	diarrheic human 5	human stool	Lethbridge, AB, CA	2008-08-05
																52												B0215	diarrheic human 5	human stool	Lethbridge, AB, CA	2008-08-05
																53												B0216	diarrheic human 5	human stool	Lethbridge, AB, CA	2008-08-05
																54												B0223	diarrheic human 4	human stool	Vauxhall, AB, CA	2008-08-05
																55												B0221	diarrheic human 5	human stool	Lethbridge, AB, CA	2008-08-05
																56												W2100	Fort Macleod raw sewage 5	sewage	Fort Macleod, AB, CA	29/06/2008
																57												B0090	Lethbridge sewage pre-irradiation 2	sewage	Lethbridge, AB, CA	2008-07-05
																58												W0825	Fort Macleod raw sewage 4	sewage	Fort Macleod, AB, CA	2008-10-06
																59												W0373	Lethbridge sewage post-irradiation 10	sewage	Lethbridge, AB, CA	27/05/2008
																60												W0153	Impoundment Lake 1	surface water	Indian Farm creek, AB, CA	20/05/2008
																61												W0044	Lethbridge sewage pre-irradiation 1	sewage	Lethbridge, AB, CA	2008-06-05
																62												B0104	Fort Macleod treated sewage 1	sewage	Fort Macleod, AB, CA	2008-07-05
																63												B0162	Old man river 3	surface water	Oldman river, AB, CA	2008-07-05
																64	8	23	7	34	19	176	76	51			New ST; 4/7 matches with ST87 (difft aspA, atpA, glyA)	B0125 (L348)	Old man river 3	surface water	Oldman river, AB, CA	2008-07-05
																65												W0431	Lethbridge sewage pre-irradiation 4	sewage	Lethbridge, AB, CA	27/05/2008
																66												W0413	Willow Creek 1	surface water	Willow creek , AB, CA	27/05/2008
																67												W1952	Groundwater Well 1	well water	rural, AB, CA	29/06/2008
																68		150	4	1	122	220	194	52			New ST; 6/7 matches with ST303 and ST347 (difft glyA)	7h1h	7h1h	reference strain 7h1h
																69	9	4	133	1	15	346	102	6			New ST; 3/7 matches with ST177 (difft aspA, atpA, glyA, pgm)	B3515 (L352)	diarrheic human 3	human stool	Lethbridge, AB, CA	27/04/2009
																70												B3465	diarrheic human 3	human stool	Lethbridge, AB, CA	27/04/2009
																71												W0400	Old man river 4	surface water	Oldman river, AB, CA	27/05/2008
																72												W0387	Old man river 4	surface water	Oldman river, AB, CA	27/05/2008
																73												W2272	Groundwater Well 2	well water	rural, AB, CA	2008-05-08
																74												W1939	Indian Farm Creek 1	surface water	Indian Farm creek, AB, CA	22/06/2008
																75												W2086	Lethbridge sewage pre-irradiation 5	sewage	Lethbridge, AB, CA	29/06/2008
																76												Y0691	pig feces 5	animal feces	Lethbridge, AB, CA	2009-12-08
																77												Y0671	pig feces 7	animal feces	Lethbridge, AB, CA	2009-12-08
																78												Y0695	pig feces 7	animal feces	Lethbridge, AB, CA	2009-12-08
																79												Y0663	pig feces 5	animal feces	Lethbridge, AB, CA	2009-12-08
																80												Y0693	pig feces 6	animal feces	Lethbridge, AB, CA	2009-12-08
																81												Y0688	pig feces 4	animal feces	Lethbridge, AB, CA	2009-12-08
																82	3	4	4	4	4	139	4	89	18		ST18	Y0661 (L354)	pig feces 3	animal feces	Lethbridge, AB, CA	2009-12-08
																83												Y0692	pig feces 4	animal feces	Lethbridge, AB, CA	2009-12-08
																84												Y0670	pig feces 3	animal feces	Lethbridge, AB, CA	2009-12-08
																85												W0325	Belly river 1	surface water	Belly river, AB, CA	27/05/2008
																86												W0223	Old man river 7	surface water	Oldman river, AB, CA	27/05/2008
																87												W0704	Nation river	surface water	Nation river, ON, CA	2008-03-06
																88												W0818	Fort MacLeod treated sewage 5	sewage	Fort Macleod, AB, CA	2008-10-06
																89												B0108	Fort Macleod raw sewage 1	sewage	Fort Macleod, AB, CA	2008-07-05
																90												B0068	Fort Macleod raw sewage 1	sewage	Fort Macleod, AB, CA	2008-07-05
																91												W5502	Septic Tank 1	sewage	rural, ON, CA
																92												B0142	Fort Macleod treated sewage 1	sewage	Fort Macleod, AB, CA	2008-07-05
																93												B0139	Fort Macleod treated sewage 1	sewage	Fort Macleod, AB, CA	2008-07-05
																94												W5503	Septic Tank 1	sewage	rural, ON, CA
																95												W3367	Lethbridge raw sewage 4	sewage	Lethbridge, AB, CA	2008-12-10
																96												B1191	diarrheic human 1	human stool	Blairmore, AB, CA	30/07/2008
																97												B1142	diarrheic human 1	human stool	Blairmore, AB, CA	30/07/2008
																98												B1141	diarrheic human 1	human stool	Blairmore, AB, CA	30/07/2008
																99												W5506	Septic Tank 1	sewage	rural, ON, CA
																100	3	14	45	128	55	47	17	50			New ST; 2/7 matches with ST62 (difft atpA, glnA, glyA, pgm, tkt)	B1139 (L349)	diarrheic human 1	human stool	Blairmore, AB, CA	30/07/2008
																101												B2473	diarrheic human 11	human stool	Cowley, AB, CA	24/12/2008
																102												B2456	diarrheic human 11	human stool	Cowley, AB, CA	24/12/2008
																103												B0559	diarrheic human 6	human stool	Lethbridge, AB, CA	2008-12-06
																104												B2457	diarrheic human 11	human stool	Cowley, AB, CA	24/12/2008
																105												W2659	Willow Creek 2	surface water	Willow Creek , AB, CA	26/08/2008
																106												B2358	diarrheic human 11	human stool	Cowley, AB, CA	24/12/2008
																107												B2355	diarrheic human 11	human stool	Cowley, AB, CA	24/12/2008
																108												B0756	diarrheic human 7	human stool	Lethbridge, AB, CA	18/06/2008
																109		3	17	16	20	NEW (2 mismatches to glyA-25)	231	7			New ST; 5/7 matches with ST12 (difft glyA, pgm)	JV22	JV22	reference strain JV22
																110												W0165	Fort Macleod raw sewage 2	sewage	Fort Macleod, AB, CA	13/05/2008
																111												W0154	Impoundment Lake 1	surface water	Indian Farm creek, AB, CA	20/05/2008
																112												W0155	Impoundment Lake 1	surface water	Indian Farm creek, AB, CA	20/05/2008
																113												W5505	Septic Tank 1	sewage	rural, ON, CA
																114												W3074	Lethbridge sewage pre-irradiation 7	sewage	Lethbridge, AB, CA	14/09/2008
																115												W0198	Lethbridge sewage pre-irradiation 3	sewage	Lethbridge, AB, CA	20/05/2008
																116												W0359	Old Man river 2	surface water	Oldman river, AB, CA	27/05/2008
																117												W0330	Fort MacLeod treated sewage 4	sewage	Fort Macleod, AB, CA	27/05/2008
																118												W0361	Fort MacLeod treated sewage 4	sewage	Fort Macleod, AB, CA	27/05/2008
																119												W4128	Fort Macleod raw sewage 7	sewage	Fort Macleod, AB, CA	28/12/2008
																120												W5501	Septic Tank 1	sewage	Septic Tank, ON, CA
																121												W3291	Fort Macleod raw sewage 6	sewage	Fort Macleod, AB, CA	2008-05-10
																122												B0133	Lethbridge sewage pre-irradiation 2	sewage	Lethbridge, AB, CA	2008-07-05
																123												B0115	Fort Macleod treated sewage 2	sewage	Fort Macleod, AB, CA	14/05/2008
																124												B0134	Lethbridge sewage pre-irradiation 2	sewage	Lethbridge, AB, CA	2008-07-05
																125												W0150	Lethbridge raw sewage 2	sewage	Lethbridge, AB, CA	13/05/2008
																126												B0038	Old man river 3	surface water	Oldman river, AB, CA	2008-07-05
																127												B0111	Lethbridge sewage pre-irradiation 2	sewage	Lethbridge, AB, CA	2008-07-05
																128												B3472	diarrheic human 3	human stool	Lethbridge, AB, CA	27/04/2009
																129												B3463	diarrheic human 3	human stool	Lethbridge, AB, CA	27/04/2009
																130												B3487	diarrheic human 3	human stool	Lethbridge, AB, CA	27/04/2009
																131												W0178	Fort MacLeod treated sewage 3	sewage	Fort Macleod, AB, CA	20/05/2008
																132												W0247	Nation river	surface water	Nation river, ON, CA	20/05/2008
																133												Y0674	pig feces 2	animal feces	Lethbridge, AB, CA	2009-12-08
																134												Y0673	pig feces 2	animal feces	Lethbridge, AB, CA	2009-12-08
																135												W3022	Old man river 5	surface water	Oldman river, AB, CA	14/09/2008
																136												W3060	Nation river	surface water	Nation river, ON, CA	2008-07-09
																137												W2346	Old man river 6	surface water	Oldman river, AB, CA	2008-12-08
																138		1	1	1	1	1	1	1	1		ST1	RM4018	RM4018	reference strain RM4018
																139												W3221	Little Bow river 1	surface water	Little Bow river, AB, CA	21/09/2008
																140												W0067	Battersea drainage 3	surface water	Battersea drainage, AB, CA	29/04/2009
																141												W2353	Lethbridge sewage pre-irradiation 6	sewage	Lethbridge, AB, CA	2008-12-08
																142												W4132	Fort Macleod raw sewage 7	sewage	Fort Macleod, AB, CA	28/12/2008
																143												W2396	Battersea drainage 1	surface water	Battersea drainage, AB, CA	2008-12-08
																144												W4137	Lethbridge raw sewage 5	sewage	Lethbridge, AB, CA	28/12/2008
																145												B3208	Non-diarrheic human 1	human stool	Lethbridge, AB, CA	2009-01-04
																146												B3207	Non-diarrheic human 1	human stool	Lethbridge, AB, CA	2009-01-04
																147												B3280	Non-diarrheic human 1	human stool	Lethbridge, AB, CA	2009-01-04
																148												B3202	Non-diarrheic human 1	human stool	Lethbridge, AB, CA	2009-01-04
																149	2	209	15	15	48	169	74	86			New ST; 4/7 matches with ST170 (difft aspA, glyA, tkt)	B3201 (L351)	Non-diarrheic human 1	human stool	Lethbridge, AB, CA	2009-01-04
																150												B2000	Non-diarrheic human 1	human stool	Lethbridge, AB, CA	30/09/2008
																151	2	209	15	15	48	169	74	86			New ST; 4/7 matches with ST170 (difft aspA, glyA, tkt)	B1981 (L350)	Non-diarrheic human 1	human stool	Lethbridge, AB, CA	30/09/2008
																152												W3201	Nation river	surface water	Nation river, ON, CA	21/09/2008
																153												W0197	Lethbridge sewage pre-irradiation 3	sewage	Lethbridge, AB, CA	20/05/2008
																154		55	37	32	40	71	57	32			New ST; 5/6 matches with ST142 (difft aspA)	ED-1	ED-1	reference strain ED-1
																155												B0126	Old man river 3	surface water	Oldman river, AB, CA	2008-07-05
																156												B0124	Old man river 3	surface water	Oldman river, AB, CA	2008-07-05
																	PUBLIC WGS STRAIN
																	WGS STRAIN SEQUENCED IN THIS STUDY
								A) Results of CGF72 for the 156 strains included in this study. Of the 12 WGS strains included in the dataset, strains highlighted in yellow were newly sequenced by our group and those highlighted in dark green were publicly available. CGF clades were defined using a 90% similarity threshold (dashed grey line), which corresponds to ~ 7 mismatches. Only those clades corresponding to multiple isola…
