# Supplementary material for: Development of a comparative genomic fingerprinting assay for rapid and high resolution genotyping of Arcobacter butzleri
Source: BMC Microbiol. 2015 May 7;15:94. doi: 10.1186/s12866-015-0426-4 (PMC4424573; doi:10.1186/s12866-015-0426-4)
Supplement: Additional file 2: — Identification of genes targeted by primer pairs in CGF 40 multiplex PCR. [file 12866_2015_426_MOESM2_ESM.xls]

## Sheet: cgf40
Multiplex	Approx. Length (bp)	Link	Project	Strain	Protein ID	Product	Primer Forward (5’ to 3’)	Primer Reverse (5’ to 3’)	Sequence (5' to 3')
1	150	no match	PRJNA233527	L353	none	hypothetical protein	GCATCCTCTTCCTCCATCAT	TCGAATAAATCCCCTACCCTT	GCATCCTCTTCCTCCATCATACCAATAAACCAAAACAAGATATTGATGAGCTTATTTATGCAGGTTCTAGTGCTTGGGAAGAAGATACTACAAATGCTTTTATTTTAAAAATAAATCATGATAAAAAAGCTTTTGTTTTTGAGCCATTTAAAAAAAGGGTAGGGGATTTATTCGA
	250	http://www.ncbi.nlm.nih.gov/Structure/cdd/wrpsb.cgi?RID=AV0R1HCY015&mode=all	PRJNA233527	L348	none	putative KdpD superfamily	ATACACCACCAGATGAGCTG	TAACGTACCGCATCCATTGA	ATACACCACCAGATGAGCTGATTGAACGACTAAAAAATGGCAAAATTTACCCACAAAATAGGNTTGAGTCTGCACTCAATAATTTCTTCACAGAGCAAAATCTTAATAAATTGCGTGAACTCACATTACGTAAAGCTGCTCTTAAAGTAAGCGATGAAATCAACGAATATTCAGTTGCTAAACGTGATGGCAGACGGGTTCAAACTAACACAGTTATGGTTTGTATCGATCATCACGAAGAGTCAATGGATGCGGTACGTTA
	400	http://www.ncbi.nlm.nih.gov/nucleotide/345468266?report=genbank&log$=nuclalign&blast_rank=1&RID=9H0V53G2014&from=144018&to=144442	PRJNA158699	ED-1	BAK69857.1	potassium transport protein	AGTGCCCGTTCTATTGGTAT	GCATAAAGAGCTTCTCCTCC	AGTGCCCGTTCTATTGGTATTGTTTCTATTCTGGGATTTTTAGGAGTTTCTTTAATGGTAGGAGATGGTGTTATTACACCAGCNATTAGTATTTTAAGTGCTGTTGAAGGTATAGTATTAATTCCAGGATATGAAGAAACATCTAAATTTACCTTACTTATTATAGCTGCAATAATAGCCTTTTTTTTATTTGTGATTCAAAAAAAAGGGGTAGAAAATGTTGCTTCAGCATTTGGACCAATTATGGTTATATGGTTTTTAAGTCTTGGATGTATTGGTTTATATTATGTAAGTCAAGATTTATCNATTTTTCGTGCTATAAATCCTATAAATGCAGTTGATTTTGTAATTGAACATCCTTATATTAGTTTTATTATGTTGGCAGATGTTATCTTNGCG…
	500	http://www.ncbi.nlm.nih.gov/nucleotide/345468266?report=genbank&log$=nuclalign&blast_rank=1&RID=9H0V53G2014&from=1329665&to=1330176	PRJNA158699	ED-1	BAK71016.1	hydrolase	ACTCTTCCCGAATCTGCAAT	TCTCCAATTCCTTGTCCTATTGT	ACTCTTCCCGAATCTGCAATAAAAANNCAAGCGATAAATATAGCNTTAGGATTAAAAGCAAGATATNAAAANNATGATAAAAAACTCACTATTTTAATTGTAATGAATAAAATAGGCGCAAAAAAATATGTAAAAAGACATATATTAAAATCTCTTAAAACAATNATTGAAGATNAAGAAGCAACACAAATCATNAATAANACTCATTTTTGNGAAACAGTAGTTAATCGTATGGTTTCAAATATTCCANTNTCAAATGCTTTGAAACAATTTAAAGAAAANTTATCTGAAATAGATGAACTAAATATAGATTTATTTTCCAGNGAACCAGATATTTTGATTTATGCTGATAATAATAGTCCAATTTTAAATACNTTAAGACAAGTTAAAACNGTATCN…
	600	http://www.ncbi.nlm.nih.gov/nucleotide/526271239?report=genbank&log$=nuclalign&blast_rank=1&RID=9H0V53G2014&from=946632&to=947236	PRJNA200766	7h1h	AGR77299.1	conserved hypothetical protein (RelA/SpoT domain)	AGTCATGCAATCCTAACGAGA	AGGAGCCTACTATGTACCTCT	AGTCATGCAATCCTAACGAGAGAACTAGCAAAAACACTTAAACTTAAAAGAAAAAAAATTAATGACAAACACTTCATTATTTCTAGAAGACTAAAAAGACANCCTTCAATATTTGCAAAACTTACAAGATACCCACAAATGCAATTAAATAGAATGCAAGATATTGGTGGAGTGAGAATAATATTAAAAAATAAAAAAGAAGTTTATGAATTATCAAATGAATTAATTAATTTATATGGTGCAAACAAAAAAGCAATGTTTGAACTAAAAAAACCAATTGATGATTATATATTAAATCCAAAAGAAAAAGATGGATATAGATCTATTCACCATGTTTATTCATACTCTGGTTCTAGTAAACAAAAAGAATTTCTAAGAGGTATGTTTATTGAACTACAA…
2	150	http://www.ncbi.nlm.nih.gov/nucleotide/526271239?report=genbank&log$=nuclalign&blast_rank=1&RID=9H0V53G2014&from=319751&to=319912	PRJNA200766	7h1h	AGR76652.1	hypothetical protein	TTTTCATTGGGAAGAAGAATTTAGT	TCCAATTCATAAATATCTCTTGGTGA	TTTTCATTGGGAAGAAGAATTTAGTATTTTAAAACAAAANCATAAGAAAGAGTTAGTTGTTATAAATGAGATTGAAAANAATCTATCTGGTATAACATATAATGAAAATACNGATACTTTNTTTNCTATAACAAATTCACCAAGAGATATTTATGAATTGGA
	250	http://www.ncbi.nlm.nih.gov/nucleotide/345468266?report=genbank&log$=nuclalign&blast_rank=1&RID=9H0V53G2014&from=1690031&to=1690280	PRJNA158699	ED-1	BAK71355.1	putative O-antigen polymerase	TCTTTTAAAGAAGACAGCTGTAGT	TTTTGCAACACCTAATCTTGC	TCTTTTAAAGAAGACAGCTGTAGTTTCATATTTAATCATTATTTGTATATTAATGCTTTATATTTATAGAAAAAATATAATTAAATTAATAAGTACATTTTTTATTTTTAGCTGTCTATTTATATTAGCTCTTAATTATCTTATGCCAGATATAAAAGAACAATTATTACATGAAGCAAATGGTGTAAAAAAAGCNTTTATTGAAAATGATTATACAAATAGTATGAGNGCAAGATTAGGTGTTGCAAAA
	350	http://www.ncbi.nlm.nih.gov/nucleotide/345468266?report=genbank&log$=nuclalign&blast_rank=1&RID=9H0V53G2014&from=895302&to=895676	PRJNA158699	ED-1	BAK70593.1	adenylate/guanylate cyclase	TGATACAGGAATTATAAGAAGTGTTCC	GCATGAACTTCAACTCCAGG	TGATACAGGAATTATAAGAAGTGTTCCNTTGNTNATTTCCTATGATGATANNATTTATCCNTCTTTGGCTTTGGAAGTTATTCGAGTTATAAANNNTACACAAAAAGTTGTAGTTCAATATGATGAAAANGGAATATCAAATATTNTTTTAGATGATATTTCAATNCCAACNGATAGATATGGAAGAATGTTAATAAACTTTAGAGGTNCAGAAAGAAGTTTTAAATATATTAGTGCAATTGATATTTACAACAATANTTTTGATAAAAGTGAAATAGATGGAAAAATTGTNCTTATAGGAACAAGTGCTGCTGGACTTTTTGATTTAAGAGCAACNCCNTTTGATTCTATTTTNCCTGGAGTTGAAGTTCATGC
	450	http://www.ncbi.nlm.nih.gov/nucleotide/345468266?report=genbank&log$=nuclalign&blast_rank=1&RID=9H0V53G2014&from=835112&to=835586	PRJNA158699	ED-1	BAK70531.1	hypothetical protein	TGGAAATGACAGAGGATGGT	AGTAACGGATGAGCTTTTAAATTT	TGGAAATGACAGAGGATGGTAAAANANTAAAAGAAAGTGGAATAGTTCCAATACTAAAAGAAAATAGTAATTTAGAAGANGGTGTNGTGTATATAAAGTCACCATTTCAAGATAATGAATATTTTGATGTAACGAATTTTGATATATCTTCTTTTGAAAATTGGAAAAATATTTTATTTAAATTAGTTTCAAAATTGGGTGCTACAAAAATTAAAACAACTTTGGCTGTTGAATATAAATCTNTAGAAAATATTAATAGTAAAAATAATTTGGATTTAAAAGTTGATGGTAAAAAAAAGCTTATTTCAGGTCAAGCAACTTCAGAATATGAAAAAGAAAAAAATGAATTAAATACAAAAGAGATTAAACATATTCTTGAAGATGAAAAAGAAACTAATG…
	600	http://www.ncbi.nlm.nih.gov/nucleotide/526271239?report=genbank&log$=nuclalign&blast_rank=1&RID=9H0V53G2014&from=336753&to=337377	PRJNA200766	7h1h	AGR76664.1	ABC transporter, ATP-binding/permease protein	TTGGGCTATTATGTCCCCAG	TCGTACAACTGGCATAGCTT	TTGGGCTATTATGTCCCCAGTTAAATTCAAAATTAGATTAGCTATGTTATTAGCTAGTATTGGTGCGATAAGTTTGATTTCAAGTTTATTACTTCTTTCTCTTACCTTATCAAANATTTTAANTAACACTCCTTTNATTATTTTTNNTATTGAATTGNATNTAATCAAAACTATACTTTTATTAGCANTTCTAACAATTATCGCTTTTNTATCAAGNTTAGCAGGNTTTATAGTTTCNCATTTAGGAGCTTTTCACTTAGAACAAATNNTAAGAANAAACTTATCACANCATTTAGCAACCGTTCCTTTAGGATATATTATCTCAAATGGNTCAGGAACTTTAAAAAAAGTTATNCAAGATGATGTAAAAACTTTACATACTTTNGTTGCTGATAGTAC…
3	200	http://www.ncbi.nlm.nih.gov/nucleotide/345468266?report=genbank&log$=nuclalign&blast_rank=1&RID=9H0V53G2014&from=1273555&to=1273760	PRJNA158699	ED-1	BAK70964.1	hypothetical protein	CCTCAACTTCTAACAGCAGG	CTCACATCACCCAATCCACT	CCTCAACTTCTAACAGCAGGAATATTAACAGATACAGAAATTATTGACTTTGAAAAAACAAATGCAACTGGTACTTTTCAANTAAAAGATAACTTTACTTCTAAATATCAAGATGTAACTACAAATGAGTATATGGATAATAAAGAGTATATTTTATCTGATGTTTCAATNTTNTCTCAAGTTTATAGTGGATTGGGTGATGTGAG
	300	http://www.ncbi.nlm.nih.gov/nucleotide/345468266?report=genbank&log$=nuclalign&blast_rank=1&RID=9H0V53G2014&from=920819&to=921119	PRJNA158699	ED-1	BAK70611.1	hypothetical protein	TGGAATATCATAAACCAAAAATTGTTT	TTCATTGCAAATCCGCCTTT	TGGAATATCATAAACCAAAAATTGTTTATCATACAAAAAATGAATTAGAAACACTTTTTAAAGATGNTTTATATAAAAAACTAAAAGAAAAGAANTTAATAACAGAAGATCNAAATGCTGATTTAGTAGATATAACTATCAANTATACAAGAAGATATGTNGGTGATGAAACACNTTTAAAATCTGATTCTTTGGCTTNNCCAAATTATGACTATAGTCTTATTGTGAAAAATAATAGTGGAANAGAATTACTACGAAAAGATAGAAAAAATCTGATGTTCAAAGGCGGATTTGCAATGAA
	450	http://www.ncbi.nlm.nih.gov/nucleotide/526271239?report=genbank&log$=nuclalign&blast_rank=1&RID=9H0V53G2014&from=184516&to=184990	PRJNA200766	7h1h	AGR76515.1	major facilitator superfamily transporter	ACAGCATCCTTGATTCTAGCA	GTGTAATCATAGCCCAAATCCA	ACAGCATCCTTGATTCTAGCAATTACNATGGGAGTTAGACAATCTTTAGGTCTTTTTATNGAACCAATAAATAATTCTACAAGCTTAGATATAGTTTCNATTAGCTTTGCNCTTGCTATGGGACAACTTGTTTGGGGATTAGTTCAACCAGTTTTTGGAGCNATTGCTGATAAAAAAGGTTCTTTTGGCGTTTTAGTTATCGGNGCATTTATGATGTTTTTNGGACTTTTATTAACNCCATTTTCACAATCAGATTTTNCACTTATGCTAACTTTTGGTATTTTATGCTCAGCNGGAGCTGGAGCTGGAAGTTTTTCTATATTAATTGGTGCAACAGCAAGAAATTTACCAANTGATAAAAGATCATTTGCTGGTGGATTTATAAATGCTGGTGGTTCA…
	550	http://www.ncbi.nlm.nih.gov/nucleotide/345468266?report=genbank&log$=nuclalign&blast_rank=1&RID=9H0V53G2014&from=618956&to=619509	PRJNA158699	ED-1	BAK70307.1	conserved hypothetical protein	TGAAATAATGAATGAACACAATAGCA	GTGCACAACCTAAAACCTCA	TGAAATAATGAATGAACACAATAGCAATAGAAACTATTCAAAAATTGAGTATGTTCATGAAGAGTTACTTGAAGGTTTTGTTGATTATTTNGAAGAGGGTACTTTAGTTTATGAAATGTTAAAAGATTTTATTGTTGAAAANAAGCTTGTAGATTATATTTATAAAGTTGAAGATTTAATAGATNTAAAAGGTGATTCATATAAATCAAAAAGAAATGAAATAAATAGATTTAGAAAAGTTTATCCAAANCATAGATTAGAAATNTTTGATAAAGAAAAACATGGAAAAGAAGTTTTAGCACTTTTTAATAAATGGGTAAAAGATAGAACNACNTATATGCCAAAAGAAGAAATTGANACTTTTATGGATGGAATTTATTATGAAAGATTTGCAGTAAA…
	700	http://www.ncbi.nlm.nih.gov/nucleotide/345470425?report=genbank&log$=nuclalign&blast_rank=1&RID=9H0V53G2014&from=1333635&to=1334343	PRJNA61483	JV22	BAK73185.1	conserved hypothetical protein	GACAGGAACAGAGGGAAGTC	AGCATCTTTATTTGTCGCACT	GACAGGAACAGAGGGAAGTCTTAAAAATGGATATACGATAGGAAAAGAAGCAAAACAAAGAGCAAGTGCATCAATAAATTATGTAACAAGAGATGAAAATGGAAAATCAATTGCAGATTTAAAAGATAAAAATGGAAATACATTATCTAAAGTAGAAGCCAATGAACAAATCAGAAATATTGAAGCTGAAAGAAGATTAGTTTTAAGTCCAAATCCTAAATTAAATATAAGTGAAGAAGAATTAGACAAAGTTGTTAGAGAAACTATGAGTAGTTACGCTAAGAGCTTTGGAAAAGAGTTTAACTACTTTTATGCAATACATAACAATACAAAAANTCCTCATGCACATATACTAATGACATCAAATCATCCTGATGGTGATGGAATAAAAATGTATAA…
4	200	http://www.ncbi.nlm.nih.gov/protein/502900973?report=genbank&log$=protalign&blast_rank=1&RID=AV0XHZ7A01R&from=57&to=121	PRJNA233527	L349	none	hypothetical protein	TGATGAAACACTAGAAAATAAGGCT	CCAGTAAAACCTCTGTCAGC	TGATGAAACACTAGAAAATAAGGCTTGTTTTATAAAATACGATATTTCTAATAAACAATTAATTCAAGAAAAGAGTTTTCCNAATATTCATAGTTTTTATAAAATCATTCCATACAANGATAAATACTTCTTACTTGGAACAAAATTATTAGCAGANGAATATAATATTGGTAGAAGCTATGCTGACAGAGGTTTTACTGG
	350	http://www.ncbi.nlm.nih.gov/protein/504286546?report=genbank&log$=protalign&blast_rank=1&RID=AV10THCC015&from=5&to=125	PRJNA233527	L353	none	hypothetical protein	TCACTTTTAGGTACTCACGACT	GCTATAAAACTTGCACCTTTATCG	TCACTTTTAGGTACTCACGACTCATCTATTTTTCCAATACTTTTTGAGTTTAAAGATAANATATCAAAACATATTATTATTCATGATGATTCAAAGTATGAAACAAATATGATAAAAANAGTTTTATCTTCTCAAGAAAAATTCAAAGATTTTTACTCTTTAGATTTTAAAGCTTATTCTATAAAAATAGATGAAGATTCATATGATTCTATTTTACATTGTTATGAAGAGATTTTAAAATTATCAAANAGTGATTATAAAAATATATATTTNAATGCAACAGATGGTTTAGTATCTTCAACTATTATTATCTCAGATAAATTACTCGATAAAGGTGCAAGTTTTATAGC
	450	http://www.ncbi.nlm.nih.gov/nucleotide/345468266?report=genbank&log$=nuclalign&blast_rank=1&RID=9H0V53G2014&from=763742&to=764192	PRJNA158699	ED-1	BAK70458.1	TetR family transcriptional regulator	CAAAGATTTCTACGGGAAATTTGT	ACATCCTTTGCCTCTTTAAAAGA	CAAAGATTTCTACGGGAAATTTGTATTATCANTANAAAAATAAAGAAGANATTATTATTGATATTTATGAAGAGATGATTGAANAATTTGAGANTTTAAANAGNTTTGAAAAGATATTAAATAGNCAAAATCCTTTAGAAGANNTATCAAAAATGTATGATTTNTATTTAGATATTTTTTGGGATTATAGNTTTCTTATGAGAGATTCATCNGTTTTACTCTCNACTTTNCCTAAATTTAAAGAGATTTTTNTTCAAAGACAAAATCTTAGAATNNNNNAAATAAAAATGTTGATAGAGTATTTTATTTNAAAAGANATTTTTANNCAAATGAGTGAAGATGAGATTTTATTATCTGCNAAATTAAATTGGTTTATTTCAACTTATTGGCAAAATTTTA…
	550	http://www.ncbi.nlm.nih.gov/Structure/cdd/wrpsb.cgi?RID=AV153UPE014&mode=all	PRJNA61483	JV22	none	putative FRG superfamily protein	TCGAGGACAAGCAGATTCAA	GCCATTTCTACTTCCATTGTGT	TCGAGGACAAGCAGATTCAAATTGGGGATTAATTCCTTCAATATTAAGAAAGAGCAAAAATAACCAACTTATGAAAACTTTAAAAAGTGACTCAACAGCAGATTTCCAAGTTTTCAATGAATTGATTATCTTAAATAAATTTGTAGAANATTGCGATAATTTAGCTATTAAAATACCTAATGATTCAATAAATTTTAGAAAAAATAATCTTGATACAAATAATCTTGACAAATATATAAATAATCCATCTTTATGGTTAAATGAAGAACTTTTTGAACTAGTGGCAATGGCACAACATCACGGAGTTCCTACAAGATTATTAGATTGGACAGAGTCTTCATATATAGCTTTATATTTCGCTGTATCTTCTGCATTTGAAAGATATATAGATCTCTTAGA…
	700	http://www.ncbi.nlm.nih.gov/nucleotide/526271239?report=genbank&log$=nuclalign&blast_rank=1&RID=9H0V53G2014&from=1205298&to=1205998	PRJNA200766	7h1h	AGR77551.1	TonB-dependent siderophore receptor	ACAGCAGTAACATTACAGGG	TCAAAAGCAATTCCACCACT	ACAGCAGTAACATTACAGGGNAAAGTATCAAGATGGNAAGGTCAAGATTATCANGGATTACCTGCTNTTGGTACAGTTGCAGGTNATTTTAAAATTGATAAANATTTATTTATTGGTGATAAAAATATTCCAGATTCTAAAACTTCACTTGATAGTCTTNCTTTAAATNTTGAACATATTTTTAATGATATTTGGTCTGTAAATGCAAAAGGTTATTTANCAAATAGNGATTTTGATGAAAGAATACAATTGAATTTAGGCAATGAACCAATNATGGGATCAACTTTTGCACTTTTAAATACAAGAATGTATCAAGAACAAAAAAATAAAAGTTTTAANATAGATACAAAAGCAGAATTTTCTGATAATACAAAAGTAGTATTTGGAGCTGAAACTAGT…
5	150	no match	PRJNA233527	L354	none	hypothetical protein	TCTATAGGTGCTGACCCACT	GCCGCAATACTTCCAAAACT	TCTATAGGTGCTGACCCACTTGATTTTAGAATCAAAAATTTACAAAATCCAAGATTTACAAAACTTCTTGAAAATGTAGCAGTTCAATCAAATTGGTACAAAAGAGAAAAAAATAGTGGGTTTGGAGTTGCAATTGCAGAGAGTTTTGGAAGTATTGCGGC
	250	http://blast.ncbi.nlm.nih.gov/Blast.cgi	PRJNA233527	L354	none	putative Gcw_chp superfamily	TTTACAGGAGCTTGGACATCA	TTTTACCATCATCTTCAACCCA	TTTACAGGAGCTTGGACATCAAATATTGATTTTGAAGGTACAGATGCAAATAGGGAAATAGATTTATATGCTGGTTATAGTAGAGATATTTTTGGTTTTGAAACAACTTTAACATATACAAAATTTGTATATGATTCAAAAGATATTGCTGATATGGATGAAGTAGAAATAAAAGTCGTTTATCCTATCGATAAATTTTCTATTGGTGGAAAATATATTTTTGGAACTTGGGTTGAAGATGATGGTAAAA
	400	http://www.ncbi.nlm.nih.gov/nucleotide/157698125?report=genbank&log$=nuclalign&blast_rank=1&RID=9H0V53G2014&from=1805716&to=1806130	PRJNA58557	RM4018	ABV68044.1	conserved hypothetical membrane protein	CATCGTCCTTCAGTCGAATAT	GGAAACCATTTTCTTTTGCCA	CATCGTCCTTCAGTCGAATATTATCCAATTAAAAATTCATATTTATCTATTAGNCATCTTTTTGCNATTATTTTACCNAAAAANTTTATATCACATTATAGTGGNTTAGAACAACCNNTTGTNTCAACTCCNAATCTTATTTTAAANAATCCTAANATCAATNTTNTTGTAATTATGGGAGANAGTGCAAATAGNAATTTTATGTCTTTATANGGTTATCATATAAAATCAACTCCTTANNTNGATACTTTNAAAAATGATAAAAATTTTATTTANAAAANTGCTATATCATCAGGNGTNGTAACAGATGTTGGAATTCCTAATTTTTTTAATATGATAAAACAACCAGATGGNGTTCCTCAAGCAATTTCACAAAATACTTGTTTATTTAAAATGGCA…
	550	http://www.ncbi.nlm.nih.gov/nucleotide/157698125?report=genbank&log$=nuclalign&blast_rank=1&RID=9H0V53G2014&from=1079995&to=1080545	PRJNA58557	RM4018	ABV67332.1	conserved hypothetical protein	GTCATTTTTACACCACCTGCA	TCAAAACGCTTAGCCAAATCT	GTCATTTTTACACCACCTGCAAATATTGATACTATGAAAAAAATGTTAGATGAGTTATTGATATTTTTAGAGNCAGATGATTTAAAAAAACCAATTGATAACATTTATAAATCAATTGCTTTTCATTTTATATTTGCATATATTCATCCTTTTATTGATGGAAATGGNAGAACAGTTCGTATTTTATTTACATATTTATTGAAGTATTATGGGTATGATATGTTTTATTATATTTCTCTTTCTGAAATTATTTATAGAAAAAAAGCAAAAGATTATTATAAAGCATTTATTGACGTTGAAAGAAGTGATTTATATGAAAAAGATAATTTTGATATGACTTATTTTTTTTATTATATGACTGATGTAATGATAAAAGGTTTAGATATCTTAAAAAATAGA…
	700	http://www.ncbi.nlm.nih.gov/protein/490644135?report=genbank&log$=protalign&blast_rank=1&RID=AUY0HUY4015&from=23&to=220	PRJNA61483	JV22	none	hypothetical protein	ACTTTTTGCTTCTCAAAGTAGAAC	CCTCTGAAAAATTGAAATAATATACCC	ACTTTTTGCTTCTCAAAGTAGAACTTTTTATACTTTTTCAAATGCACAATCTTTTACTTATTGGAATATATTAGGAATAACATATGTTATTCCTAATAAGTATTATGGAATATTTCCTCCAATATATANTGATTATATAGAAGATTCAATATTTACTTTTTATATATTTGAAAATATCAAAGATAAAATACTTGTAGAGCCAAGTTATAATATGGATTTAGAAAANNNNNNTAAATTTAAGATGAGTAATAAAAATCATAGTTTTATCTTAATAACCGAAGAAGAACTTAATCATTATANAAATAATTCTAATTTAAAACATATACAAATNCATTTTATAAAATATGATACAGGATATGAAAAAGCTGATTTTTGTAAAATATATAAAATTGATGAGAA…
6	150	http://www.ncbi.nlm.nih.gov/nucleotide/526271239?report=genbank&log$=nuclalign&blast_rank=1&RID=9H0V53G2014&from=1452800&to=1452959	PRJNA200766	7h1h	AGR77782.1	conserved hypothetical protein (HipA domain)	GGTTGGGGAAAACTGCTTTT	TCTCTTGATTTTTAGTTTCAATCTCT	GGTTGGGGAAAACTGCTTTTAGATAGNCANCTTATGTCAAAAGGNATNAATTTTCANGATATTACNCCACTTGATAGATTGTGTTATGTTGGTAAGTTTGGAATAGGNGCTTTAGGTTATGAACCAATATATGAAGAGATTGAAACTAAAAATCAAGAGA
	250	http://www.ncbi.nlm.nih.gov/protein/652408962?report=genbank&log$=protalign&blast_rank=1&RID=AV1ANYA8014&from=717&to=806	PRJNA233527	L349	none	hypothetical protein	TGCTATGGGTGCAATGGTTA	AAGATTCTAGCAACACCCGA	TGCTATGGGTGCAATGGTTAGTAGNTTACTTAGTAATATAGGTATTGCTTTTGGAATGAATAGTGATACTGAAACGCATAGTGGTATTGGACTAGTAGCTGAAAATACAGGAACAGGAACAGTTTTAGGAAGCAATGAAGCTAGTGAAAGTATAAGTAATTCTTTAAATATATTAGAAGATTTTGCACAACCNCAATTTCAAGTTTTAAGTGAAATGAATAAANATGTTAAAACAATCGCTGATAATATATCGGGTGTTGCTAGAATCTT
	400	http://www.ncbi.nlm.nih.gov/nucleotide/345468266?report=genbank&log$=nuclalign&blast_rank=1&RID=9H0V53G2014&from=1704799&to=1705218	PRJNA158699	ED-1	BAK71369.1	putative glycosyltransferase	TGGGGACATGAAAACTGGAA	TTCACATACTTTCTCAGGCATT	TGGGGACATGAAAACTGGAAAANTTTTTTAAATTTATTACCAAAAAATGTAAATATTATAATAATTGGTGCAAAAGGAGAAGAAGAATTTTTTGAACCTCTAAAACCATATAACTCAAATGTTATAGATTTAGTNGGTAAAATTTCTATTGCTCAAATGGTTAGTGTAATACAATATGCCAAANCATTAGTTGTTACTGATACTGGAACTGCNCANATAGCTTCTGCTGTAAATACNCCAGTTTTTTGTTTGATTGGTCCAACTCCNGCTGAACAAACTGGACCTTATAAAACNCCATTTAATTATGTGAATATAATAAGTGCTGGAGTAGAATGTAGTCCATGTTATAAGACAAAAGTNATGAAAGATTGTAAGAATAATATTTGTATGAAAAACATA…
	550	http://www.ncbi.nlm.nih.gov/protein/490644499?report=genbank&log$=protalign&blast_rank=1&RID=AUY4U3VP014&from=19&to=202	PRJNA61483	JV22	none	hypothetical protein	ACTATGGCTATATATGCGAAGAAA	TCCATAAATGTTTCAACTCAGGA	ACTATGGCTATATATGCGAAGAAATAAAATTTTTAGAGTAGGTGATTTTTATATAATTTTTAATGTAAGTTATCCTACTTTAAAGCTTTATTTAAAAGTTTTGGAAGATGCAGAATATATTAAATTTTGTGGNAAATCAAGAAAGCCATTTACTGAAATTCAATATCAACTTATTAAAAATACAGGAGTTTTTGCTCCAAAACTATCTGGTAACATTTTATATGATCCAAATTTGAAGATAAGTATTAAAACGAAATTAAATAGAAAAGAAAAAATAGTTTATCCAAAAACATTAATGAATATTTTAAATGCAATTGATACTCCTATGCTTTCTTTTGATGATATTTGTAAAAAAGCTAATTGTGCTGAAGGTGGGCTAAGAAANTGGTGGAATAGATT…
	650	http://www.ncbi.nlm.nih.gov/nucleotide/345468266?report=genbank&log$=nuclalign&blast_rank=1&RID=9H0V53G2014&from=1453218&to=1453876	PRJNA158699	ED-1	BAK71134.1	conserved hypothetical protein	GGAATTGCCGAGTTTACACG	TGAGCTCCATGTTGTATTGGA	GGAATTGCCGAGTTTACACGAATTTTTAATTGTGCAATAAGTTTTCGTGAAGCAAAAGCACCAGTCTTAAAACTTATGAGATATGGTGCAGGTACAAAACCTCACTCAATAATGTTTGATAAAACATTAAAAAATGACACTTCATCAAAAGAATATCAATTCTTAAAAGAAATTGGTCTTGAAAGTATTTTTGAAAAACTTGAAGGATATGTTACATATTACAGAGAGTTTAATGGCAAAAAAATCTTTGGTATTTATCTAACTAAAGAAGGTAAAGAAAAGGCTAATCATCTTGAAATAAAAGAGTTAAAACATGATAGAAATGTTTTAATTATTAAAGAAAATTTTGAAAAAGATTTTTTAAATAACCCTTCTTATTTTATTACTGGAGATTATGAT…
7	200	no match	PRJNA233527	L354	none	hypothetical protein	ACTCCATTTGTGCTTATTGGA	TCTTGAACTAGCCAAAAGTGC	ACTCCATTTGTGCTTATTGGATGTGNNTTTTTTATATTTAAAAGTGAAGAAAATCAGATTTTGGNTATCATATTTTCTACTATNATTGTACTTGGCAATTTTTTATATATNAAAAACAAAACAGATTTATATGTAGNTTNNGGTGCNGTATTTGTACTTATATTTGTAGGATTNCTNTTNTTTGTAGCACTTTTGGCTAGTTCAAGA
	350	http://www.ncbi.nlm.nih.gov/nucleotide/345468266?report=genbank&log$=nuclalign&blast_rank=1&RID=9H0V53G2014&from=955906&to=956255	PRJNA158699	ED-1	BAK70650.1	GntR family transcriptional regulator	TCGAAATATCTTTTAGCTTCAAGAA	AAAACATCATTTTCTTTTGCCCA	TCGAAATATCTTTTAGCTTCAAGAAATGTTATTTGTAAATCAGAACAAATCATTCTTACAAGTGGATTTACTGATAGTTTATTTGTTTTATCAATTATTTTAAAAAGTTTTACAAAAAAAGTTGCNATTGAATCNCCTTGTTATAAAACTGCAANAAAAGTATTNGAATTAGCAAACTTNGAAATAGAAGATATTTNAATAAACCAAAATGGATTAGATTTATCACTTTTACANAAAATATNTTCAAAAGCTTTATATCTNACTCCATCACATCANTTNCCAACTGGAGTTACTATACCAATTTCAAATAGAATAAAAATCTTAAATTGGGCAAAAGAAAATGATGTTTT
	450	http://www.ncbi.nlm.nih.gov/nucleotide/526271239?report=genbank&log$=nuclalign&blast_rank=1&RID=9H0V53G2014&from=2123460&to=2123897	PRJNA200766	7h1h	AGR78414.1	drug resistance transporter, Bcr/CflA family	AGAGTTTGGATGGAAAACTGT	TGCAACTATTCCATCAAAACCA	AGAGTTTGGATGGAAAACTGTATTTTATACACTNTTTTCATTAGCAATTCTTTTATCAATAATGTCTTNTTTTACACTNCAAGANACTTTAAAAGANGAAAAGAAAGTAAAAATAAATTTTAAAAATATTTTTATTATCTATTTCAAAATTATAAAAGACAGAAAATTNTTAACTCCTGCTATNACAGCTTGTTTGATGTANATGTTTGTATTTGCNTANATTGCAGGNGCTAGTTTTGCTTANCAAGANATTTATAAACTNGATTCAAAAACATTTGGTTTAATATTTGGACTAACNGGAAGTGCNCTTTTGTTTGGAGCNTTACTTTCTACTAAACTATTAAAANTATTTAATATGAAACAACTATCNATTTCNGGAGCTTTTNTTTTAGTTATTGG…
	550	http://www.ncbi.nlm.nih.gov/nucleotide/345468266?report=genbank&log$=nuclalign&blast_rank=1&RID=9H0V53G2014&from=2220383&to=2220943	PRJNA158699	ED-1	BAK71838.1	amidohydrolase	GGTTCAACACCAGGAACAAA	TGCAACACCTATCATCTCATTT	GGTTCAACACCAGGAACAAAAGGTTATGANACTGCAAAATGGNTAAATAGAAGAGTTGGTTCAAAAGATGATGAACACTTTACTAAATCTTTTANTTTAGATGGTTATATAAAAGAGATTANAGATAGTGNTATAACAAATGCTGTTGTAATAGGTAGNGATACACCAGATTTATCAATTTCAAATGATGTAATCAAAGATATAACAGCTCCATATAAAGAGCTTATAGGAATTGCATCAGTTGATCCACAAACTAAAGGAATNGCTCANACNTTTGAAGANATATATAGAGCAACTCAAANTTTAGGNTTAAAAGGNATAAATGTAGAACCAACNTTTGGAANACCAGCAGTTTCTTTTGATGATAAGGATTTTTTNCCNGTATATGATTTATGTCAG…
	700	http://www.ncbi.nlm.nih.gov/nucleotide/345468266?report=genbank&log$=nuclalign&blast_rank=1&RID=9H0V53G2014&from=2099990&to=2100706	PRJNA158699	ED-1	BAK71734.1	conserved hypothetical protein	GGAAAAGGCAAAGAATCCTCA	ACCATCGCCAGACTTCATTA	GGAAAAGGCAAAGAATCCTCATTATGGAAAAAAAGTTATGTAGTTCAAGAAATGAAAAAAGAAAAAAAAGGTACAGCAACTAATGATTTAGCTAATGCTTTTATATGGAGTGCTTTTAAATATTATTTAAGACAAGATACTGATAGTTATATCGTTTTTTCACCTGTTAAATATTGGAAAGTACATCATTTAATAGAGAAAGAGTTTTTAGCTGGATTTGCATTTAATAGAAAACATTTTCATACAAATATTGAAGCTTGTATTATGTGTGCATTATGGACTAATAAAAATAGCAATATAGATACTTTTAATATTAAAGCCTATGATATAAAAAATAATGATTTATTTTACGATGGTGAATTGGAAATTAAGAAAATATACTTATCTTTGAGTGAGAAA…
8	150	http://www.ncbi.nlm.nih.gov/protein/490644134?report=genbank&log$=protalign&blast_rank=1&RID=AUY75MXB014&from=110&to=159	PRJNA61483	JV22	none	hypothetical protein	TGCAAGAAATGGTGGAACAA	CCTGTTGCAATAGTTGGTGT	TGCAAGAAATGGTGGAACAAATGATTTCAAAACAAATGGAACAGTAAAAGGAGATGAAAATTATNGTAGTGGAGTATATCATAATAGATTTATGATAATTGATGGAACTATATTTGTAAATAATAATTCATTGACACCAACTATTGCAACAGG
	250	http://www.ncbi.nlm.nih.gov/nucleotide/157698125?report=genbank&log$=nuclalign&blast_rank=1&RID=9H0V53G2014&from=1585899&to=1586148	PRJNA58557	RM4018	ABV67820.1	transcriptional regulator, PemK family	TGGTAGAAGAAACAATAAAAAGATTTG	AGTCTTGATTTATCGACAGTTCT	TGGTAGAAGAAACAATAAAAAGATTTGATATTTATTTAGTAAAATTAAATCCAACAATAGGAAGTGANATTCAAAAAACTAGACCTTGTATAATTATNTCTCCCAATGAAATGAACGTTTTAAATACAGTTATAGTTTCTCCTCTNACNAGNAAAGGCTTTGATTTTATATTTAGACCAAAAATAAATTTTGAAGGNAAAAAAGGTTTAATTTTACTTGANCANATTAGAACTGTCGATAAATCAAGACT
	350	http://www.ncbi.nlm.nih.gov/protein/490644577?report=genbank&log$=protalign&blast_rank=1&RID=AV0CWDJG01R&from=32&to=152	PRJNA61483	JV22	none	hypothetical protein	TTTTGTTTGAAGCTTATTCGTGA	AGTCCATATCCTTTCTCTCTCA	TTTTGTTTGAAGCTTATTCGTGANTATACACAAACTGAAGATAATAAGATAANNTNTGGATATAGCNATTATATGAGTAATAAAGAAGAAAATNTAATATATACAAAANTGAAAGAACTTGAAAATTATTTACTAAAACGTGTATATACAATAGAAGAAATACATAATATTATGAATGATAANAGNTCAAAAGAGAGTATAACAAAAGCAATTCTACTGGAACCTACTACATATTTTTATGAAATTNTAGTNAAAAGATTTATTAGNAAAATGAATTCTTTATCTGGTGATGGTAAAAAATATTATATACCTGAGTTATTAGCACTATATNTGATNATTGATATGAGAGAGAAAGGATATGGACT
	450	http://www.ncbi.nlm.nih.gov/nucleotide/157698125?report=genbank&log$=nuclalign&blast_rank=1&RID=9H0V53G2014&from=803512&to=803963	PRJNA58557	RM4018	ABV67059.1	two-component sensor histidine kinase	AGGAGCTGTTGAGATTTTCAA	GTCGTTGCTCATCTGCTTTT	AGGAGCTGTTGAGATTTTCAAAGAAAATACAGAAAAACTAATCACAAGTGAACATCAACTAAAAATTGCAATGGAAGATGCCAAAAATGCAAANCAAGCAAAATCNATNTTTNTNGCTCGAATGAGCCATGAATTAAGNACTCCACTAAATGCAATTTTAGGTTTTGCAAATATCTTAAAAAAATCAATGAANGCCACAAATCANGAAAAAGAGAATCTAAATATCATCAAAAAAAGTGGTGAACANNTACTAAATATCATAAATGAGATTTTGGAACTTTCAAAAATTGAAGCNGGGAAAATAGAAATCAATCCTAAGAATTTTGATTTTTNTGAGTTAATAAAAGAGATAGANGATATTTTTGCTTTAAGATGCAAGAGTAAAAATCTAAAATTTAN…
	550	http://www.ncbi.nlm.nih.gov/nucleotide/157698125?report=genbank&log$=nuclalign&blast_rank=1&RID=9H0V53G2014&from=1655239&to=1655805	PRJNA58557	RM4018	ABV67895.1	conserved hypothetical protein	GATGCTGGATTTTGTATGGCT	AGCCAAGAAACTTTCAATATCTCT	GATGCTGGATTTTGTATGGCTAAGTATGTAGATATCTTTAAACATACTGAATGGAAATTAAAAGTACAAAATATAATAGAACTTACTGCAGGAAAGAATTCTACATATTTGAAAAAGTTCTCTGAAATTGAATCTGTAAAATATATACCAGATCAAACATATCCTTACTTTATAAAACAATTTGCTCTATTAAATGCTTTAAAAGATGATTATGAAAATGGTTTTTTAGTGTCGCTTAAATCTTTAGTAGAAGCAGATGTTTTCGATACAGAGCTTGAACAAGCTAAAGAATTACTATCTAATAAATATAAGTTAGCTGCTGCTGTAATTGCTGGAGTAGTTTTAGAAACGGCTCTTAGAAGCTTATGTGATAAAGAAAAAATACCACAGGGGAAACTT…
Additional Table 1. Gene information for the 40 loci in the A. butzleri CGF40 assay.
